# Supplementary material for: Dedicated Axillary MRI-Based Radiomics Analysis for the Prediction of Axillary Lymph Node Metastasis in Breast Cancer
Source: Cancers (Basel). 2021 Feb 12;13(4):757. doi: 10.3390/cancers13040757 (PMC7917661; doi:10.3390/cancers13040757)
Supplement: Supplementary file 1 [file cancers-13-00757-s001.zip]

Archive with 5 entries (4 files):
- cancers-1059365 - supplementary/
- cancers-1059365 - supplementary/Figure 5.docx
- cancers-1059365 - supplementary/Supplementary Materials A.xlsx
- cancers-1059365 - supplementary/Supplementary Materials B.docx
- cancers-1059365 - supplementary/Table 2.docx
