# Supplementary material for: Dedicated Axillary MRI-Based Radiomics Analysis for the Prediction of Axillary Lymph Node Metastasis in Breast Cancer
Source: Cancers (Basel). 2021 Feb 12;13(4):757. doi: 10.3390/cancers13040757 (PMC7917661; doi:10.3390/cancers13040757)
Supplement: Supplementary file 1 [file cancers-13-00757-s001.zip › cancers-1059365 - supplementary/Supplementary Materials A.xlsx]

## Sheet: feature ranking
1 - No ICC Model 1a			2 - No ICC Model 1b			3 - No ICC Model 2a			4 - No ICC Model 2b			5 - ICC 0.75 Model 1a			6 - ICC 0.75 Model 1b			7 - ICC 0.75 Model 2a			8 - ICC 0.75 Model 2b			9 - ICC 0.8 Model 1a			10 - ICC 0.8 Model 1b			11 - ICC 0.8 Model 2a			12 - ICC 0.8 Model 2b			13 - ICC 0.9 Model 1a			14 - ICC 0.9 Model 1b			15 - ICC 0.9 Model 2a			16 - ICC 0.9 Model 2b
Feature	Iteration		Feature	Iteration		Feature	Iteration		Feature	Iteration		Feature	Iteration		Feature	Iteration		Feature	Iteration		Feature	Iteration		Feature	Iteration		Feature	Iteration		Feature	Iteration		Feature	Iteration		Feature	Iteration		Feature	Iteration		Feature	Iteration		Feature	Iteration
shape_Maximum2DDiameterColumn	98		firstorder_10Percentile	92		shape_Maximum2DDiameterColumn	79		firstorder_10Percentile	74		shape_Maximum2DDiameterColumn	97		firstorder_Median	88		shape_Maximum2DDiameterColumn	88		firstorder_Median	81		shape_Maximum2DDiameterColumn	99		shape_Maximum2DDiameterColumn	89		shape_Maximum2DDiameterColumn	90		shape_Maximum2DDiameterColumn	84		shape_LeastAxisLength	100		shape_LeastAxisLength	97		shape_LeastAxisLength	98		shape_LeastAxisLength	93
firstorder_10Percentile	91		shape_Maximum2DDiameterColumn	82		glszm_LargeAreaLowGrayLevelEmphasis	72		firstorder_Median	74		shape_LeastAxisLength	93		shape_Maximum2DDiameterColumn	86		glszm_LargeAreaLowGrayLevelEmphasis	81		firstorder_90Percentile	79		firstorder_90Percentile	93		firstorder_90Percentile	87		shape_LeastAxisLength	87		firstorder_Median	82		glszm_LargeAreaHighGrayLevelEmphasis	93		firstorder_90Percentile	88		glszm_LargeAreaHighGrayLevelEmphasis	84		firstorder_90Percentile	85
shape_LeastAxisLength	89		firstorder_Median	80		firstorder_10Percentile	69		firstorder_90Percentile	71		firstorder_90Percentile	93		firstorder_90Percentile	86		shape_LeastAxisLength	80		shape_Maximum2DDiameterColumn	76		glszm_LargeAreaLowGrayLevelEmphasis	92		glszm_SizeZoneNonUniformityNormalized	84		shape_MajorAxisLength	86		firstorder_90Percentile	79		firstorder_90Percentile	92		glszm_GrayLevelNonUniformity	87		firstorder_90Percentile	84		glszm_GrayLevelNonUniformity	84
firstorder_90Percentile	89		firstorder_90Percentile	80		shape_MajorAxisLength	68		shape_Maximum2DDiameterColumn	70		firstorder_Median	90		glszm_SizeZoneNonUniformityNormalized	84		firstorder_Median	78		shape_MajorAxisLength	71		shape_LeastAxisLength	92		firstorder_Median	84		gldm_LargeDependenceLowGrayLevelEmphasis	84		shape_LeastAxisLength	79		glszm_GrayLevelNonUniformity	87		glszm_LargeAreaHighGrayLevelEmphasis	85		glszm_GrayLevelNonUniformity	83		glszm_LargeAreaHighGrayLevelEmphasis	76
firstorder_Median	89		glszm_SizeZoneNonUniformityNormalized	74		shape_LeastAxisLength	67		firstorder_Kurtosis	63		gldm_LargeDependenceLowGrayLevelEmphasis	90		shape_LeastAxisLength	81		gldm_LargeDependenceLowGrayLevelEmphasis	76		glszm_SizeZoneNonUniformityNormalized	69		firstorder_Median	91		shape_LeastAxisLength	81		glszm_LargeAreaLowGrayLevelEmphasis	83		shape_MajorAxisLength	74		glszm_LargeAreaLowGrayLevelEmphasis	83		glszm_LargeAreaLowGrayLevelEmphasis	72		glszm_LargeAreaLowGrayLevelEmphasis	76		glszm_LargeAreaLowGrayLevelEmphasis	72
glszm_LargeAreaLowGrayLevelEmphasis	83		firstorder_Kurtosis	71		firstorder_Median	67		glszm_SizeZoneNonUniformityNormalized	62		glszm_LargeAreaLowGrayLevelEmphasis	89		firstorder_RobustMeabsoluteDeviation	75		shape_MajorAxisLength	75		shape_LeastAxisLength	64		gldm_LargeDependenceLowGrayLevelEmphasis	90		shape_MajorAxisLength	78		firstorder_Median	81		glszm_SizeZoneNonUniformityNormalized	72		ngtdm_Busyness	62		ngtdm_Busyness	64		ngtdm_Busyness	63		ngtdm_Busyness	62
gldm_LargeDependenceLowGrayLevelEmphasis	80		firstorder_Minimum	69		gldm_LargeDependenceLowGrayLevelEmphasis	65		shape_MajorAxisLength	59		shape_MajorAxisLength	89		glcm_Idmn	70		firstorder_90Percentile	74		glszm_LargeAreaLowGrayLevelEmphasis	63		shape_MajorAxisLength	89		gldm_LargeDependenceLowGrayLevelEmphasis	69		firstorder_90Percentile	74		glszm_LargeAreaLowGrayLevelEmphasis	69		firstorder_Energy	39		firstorder_Energy	55		firstorder_Energy	50		firstorder_Energy	58
shape_MajorAxisLength	77		shape_LeastAxisLength	68		firstorder_90Percentile	59		shape_LeastAxisLength	58		glszm_SizeZoneNonUniformityNormalized	85		shape_MajorAxisLength	68		firstorder_RobustMeabsoluteDeviation	61		firstorder_RobustMeabsoluteDeviation	58		glszm_SizeZoneNonUniformityNormalized	87		glszm_LargeAreaLowGrayLevelEmphasis	69		shape_Flatness	69		gldm_LargeDependenceLowGrayLevelEmphasis	58		firstorder_Maximum	35		firstorder_Maximum	44		firstorder_Maximum	50		firstorder_Maximum	53
firstorder_Kurtosis	76		shape_MajorAxisLength	65		firstorder_Kurtosis	57		glszm_LargeAreaLowGrayLevelEmphasis	54		glszm_SizeZoneNonUniformity	76		firstorder_Maximum	67		glszm_SizeZoneNonUniformityNormalized	60		gldm_LargeDependenceLowGrayLevelEmphasis	58		glszm_SizeZoneNonUniformity	85		firstorder_Maximum	68		glszm_SizeZoneNonUniformityNormalized	68		firstorder_Maximum	53
firstorder_Minimum	70		glcm_Idmn	60		shape_Elongation	49		firstorder_Minimum	51		ngtdm_Busyness	73		shape_Sphericity	67		firstorder_Maximum	57		firstorder_Maximum	52		shape_SurfaceVolumeRatio	77		ngtdm_Busyness	52		ngtdm_Busyness	64		ngtdm_Busyness	51
glszm_SizeZoneNonUniformityNormalized	66		firstorder_RobustMeabsoluteDeviation	57		ngtdm_Busyness	48		glcm_Idmn	47		shape_SurfaceVolumeRatio	73		gldm_LargeDependenceLowGrayLevelEmphasis	66		ngtdm_Busyness	55		glcm_Idmn	48		firstorder_Maximum	75		glszm_SizeZoneNonUniformity	51		firstorder_Maximum	63		glszm_SizeZoneNonUniformity	51
ngtdm_Busyness	63		glszm_LargeAreaLowGrayLevelEmphasis	55		glszm_SizeZoneNonUniformityNormalized	44		ngtdm_Contrast	44		firstorder_RobustMeabsoluteDeviation	72		glszm_LargeAreaLowGrayLevelEmphasis	65		shape_Sphericity	52		ngtdm_Contrast	47		ngtdm_Busyness	73		shape_SurfaceVolumeRatio	47		shape_SurfaceVolumeRatio	61		shape_Flatness	36
shape_SurfaceVolumeRatio	60		shape_Sphericity	50		firstorder_RobustMeabsoluteDeviation	43		firstorder_RobustMeabsoluteDeviation	43		firstorder_Maximum	72		ngtdm_Contrast	55		glszm_SizeZoneNonUniformity	50		shape_Sphericity	47		shape_Flatness	68		gldm_SmallDependenceEmphasis	43		glszm_SizeZoneNonUniformity	59		glcm_DifferenceVariance	35
shape_Elongation	59		gldm_LargeDependenceLowGrayLevelEmphasis	48		firstorder_Minimum	43		gldm_LargeDependenceLowGrayLevelEmphasis	42		shape_Sphericity	61		ngtdm_Busyness	48		shape_Flatness	47		ngtdm_Busyness	42		shape_MinorAxisLength	58		shape_Flatness	42		shape_MinorAxisLength	49		shape_SurfaceVolumeRatio	34
firstorder_RobustMeabsoluteDeviation	54		firstorder_Maximum	46		ngtdm_Contrast	33		ngtdm_Busyness	39		ngtdm_Contrast	58		glszm_SizeZoneNonUniformity	46		shape_SurfaceVolumeRatio	45		firstorder_Skewness	41		glszm_LargeAreaHighGrayLevelEmphasis	48		glrlm_RunLengthNonUniformityNormalized	41		glcm_DifferenceVariance	45		glrlm_RunLengthNonUniformityNormalized	32
ngtdm_Contrast	47		ngtdm_Contrast	45		firstorder_Maximum	32		shape_Sphericity	39		glcm_Idmn	50		gldm_SmallDependenceEmphasis	42		ngtdm_Contrast	44		glszm_SizeZoneNonUniformity	39		glrlm_RunLengthNonUniformityNormalized	44		glcm_DifferenceVariance	37		glrlm_RunLengthNonUniformityNormalized	35		glcm_Imc2	31
shape_Sphericity	42		ngtdm_Busyness	45		shape_SurfaceVolumeRatio	30		shape_Elongation	38		shape_Flatness	47		firstorder_Skewness	34		firstorder_Skewness	39		gldm_SmallDependenceEmphasis	26		glcm_DifferenceVariance	34		glcm_Imc2	30		glrlm_ShortRunHighGrayLevelEmphasis	30		firstorder_Range	31
firstorder_Maximum	35		shape_Elongation	42		shape_Sphericity	26		firstorder_Maximum	36		firstorder_Skewness	40		shape_Flatness	29		glcm_Idmn	36		glcm_DifferenceVariance	26		glrlm_ShortRunHighGrayLevelEmphasis	33		glcm_Id	30		gldm_DependenceVariance	28		gldm_SmallDependenceEmphasis	28
glcm_Idmn	27		gldm_SmallDependenceEmphasis	37		shape_Flatness	26		firstorder_Skewness	24		shape_MinorAxisLength	34		shape_SurfaceVolumeRatio	25		shape_MinorAxisLength	28		shape_Flatness	25		gldm_SmallDependenceEmphasis	25		glrlm_ShortRunHighGrayLevelEmphasis	28		glszm_LargeAreaHighGrayLevelEmphasis	26		glrlm_ShortRunHighGrayLevelEmphasis	28
shape_MinorAxisLength	26		firstorder_Skewness	26		glcm_Idmn	24		glcm_Imc2	21		glszm_LargeAreaHighGrayLevelEmphasis	26		firstorder_Range	21		glcm_DifferenceVariance	24		shape_SurfaceVolumeRatio	23		gldm_DependenceVariance	20		gldm_DependenceVariance	25		glcm_Imc2	23		glcm_Id	26
shape_Flatness	25		shape_SurfaceVolumeRatio	21		shape_MinorAxisLength	19		gldm_SmallDependenceEmphasis	21		gldm_SmallDependenceEmphasis	15		gldm_DependenceVariance	21		firstorder_Energy	19		glcm_Imc2	22		firstorder_TotalEnergy	14		glcm_InverseVariance	24		firstorder_Range	22		shape_MinorAxisLength	25
glszm_LargeAreaHighGrayLevelEmphasis	21		gldm_DependenceVariance	20		firstorder_Skewness	19		shape_SurfaceVolumeRatio	20		ngtdm_Strength	15		shape_MinorAxisLength	20		ngtdm_Strength	15		gldm_SmallDependenceHighGrayLevelEmphasis	21		glcm_Imc2	14		shape_MinorAxisLength	23		shape_Maximum2DDiameterRow	22		gldm_DependenceVariance	23
firstorder_Skewness	16		firstorder_Energy	16		glcm_DifferenceVariance	16		gldm_SmallDependenceHighGrayLevelEmphasis	20		glcm_DifferenceVariance	13		firstorder_Energy	19		gldm_DependenceVariance	15		shape_MinorAxisLength	18		firstorder_Range	13		firstorder_Range	22		gldm_SmallDependenceEmphasis	18		firstorder_TotalEnergy	19
glcm_DifferenceVariance	10		shape_MinorAxisLength	16		gldm_SmallDependenceHighGrayLevelEmphasis	14		glcm_DifferenceVariance	19		gldm_DependenceVariance	11		glcm_DifferenceVariance	15		gldm_SmallDependenceHighGrayLevelEmphasis	15		firstorder_Range	18		shape_Maximum2DDiameterRow	13		firstorder_TotalEnergy	21		firstorder_TotalEnergy	18		glcm_Imc1	18
gldm_DependenceVariance	7		glcm_Correlation	14		glszm_LargeAreaHighGrayLevelEmphasis	12		shape_MinorAxisLength	14		gldm_SmallDependenceHighGrayLevelEmphasis	11		glcm_Id	14		glcm_Imc2	12		gldm_DependenceVariance	17		glcm_SumEntropy	9		glszm_LargeAreaHighGrayLevelEmphasis	16		glszm_GrayLevelVariance	15		glcm_InverseVariance	17
gldm_SmallDependenceEmphasis	6		shape_Flatness	14		ngtdm_Strength	11		firstorder_Energy	11		firstorder_Energy	8		glcm_Imc2	14		glszm_LargeAreaHighGrayLevelEmphasis	11		firstorder_Energy	15		glcm_Imc1	8		gldm_DependenceNonUniformityNormalized	11		glcm_Imc1	14		glcm_SumEntropy	12
firstorder_Energy	6		glcm_Imc2	12		firstorder_Energy	9		glcm_Id	11		glcm_Autocorrelation	8		gldm_SmallDependenceHighGrayLevelEmphasis	13		glcm_Autocorrelation	11		glcm_Id	13		glcm_InverseVariance	6		glcm_Imc1	10		glcm_SumEntropy	14		glszm_GrayLevelVariance	12
gldm_SmallDependenceHighGrayLevelEmphasis	6		glcm_DifferenceVariance	12		glcm_Imc2	8		shape_Flatness	10		glrlm_RunLengthNonUniformity	4		glcm_Autocorrelation	13		firstorder_Range	11		ngtdm_Strength	11		glcm_Id	6		glcm_SumEntropy	10		glcm_Id	14		shape_Maximum2DDiameterRow	11
glcm_Autocorrelation	5		ngtdm_Strength	11		glcm_Autocorrelation	7		gldm_DependenceVariance	9		glcm_Imc2	3		glszm_LargeAreaHighGrayLevelEmphasis	12		shape_Maximum2DDiameterRow	10		glcm_InverseVariance	11		glcm_DifferenceEntropy	4		glszm_GrayLevelVariance	6		glszm_SmallAreaHighGrayLevelEmphasis	8		glcm_DifferenceEntropy	10
ngtdm_Strength	4		glcm_Id	9		gldm_DependenceVariance	6		ngtdm_Strength	9		glcm_Id	3		ngtdm_Strength	12		glcm_ClusterTendency	10		glszm_LargeAreaHighGrayLevelEmphasis	8		glszm_GrayLevelVariance	2		gldm_GrayLevelNonUniformity	4		glcm_DifferenceEntropy	6		glszm_LargeAreaHighGrayLevelEmphasis	9
glcm_Correlation	4		gldm_SmallDependenceHighGrayLevelEmphasis	9		gldm_SmallDependenceEmphasis	5		glcm_ClusterShade	7		firstorder_Range	3		glrlm_RunLengthNonUniformity	10		gldm_SmallDependenceEmphasis	8		glcm_Imc1	8		gldm_DependenceNonUniformityNormalized	1		shape_Maximum2DDiameterRow	4		gldm_GrayLevelNonUniformity	5		gldm_DependenceNonUniformityNormalized	8
glcm_Imc2	3		glszm_LargeAreaHighGrayLevelEmphasis	8		glcm_ClusterShade	5		glcm_Imc1	7		shape_Maximum2DDiameterRow	3		glcm_InverseVariance	9		glcm_Imc1	5		glcm_Autocorrelation	8		gldm_GrayLevelNonUniformity	1		glszm_SmallAreaHighGrayLevelEmphasis	3		glcm_InverseVariance	5		glszm_SmallAreaHighGrayLevelEmphasis	8
gldm_GrayLevelNonUniformity	3		firstorder_Range	8		glcm_Correlation	5		firstorder_Range	6		glcm_Imc1	2		gldm_DependenceNonUniformityNormalized	6		glszm_GrayLevelVariance	4		gldm_DependenceNonUniformityNormalized	7		ngtdm_Complexity	1		ngtdm_Complexity	2		ngtdm_Complexity	5		ngtdm_Complexity	5
glszm_LowGrayLevelZoneEmphasis	2		glszm_LowGrayLevelZoneEmphasis	6		glszm_LowGrayLevelZoneEmphasis	3		glcm_Correlation	5		gldm_DependenceNonUniformityNormalized	1		glcm_ClusterTendency	6		glrlm_RunLengthNonUniformity	3		glcm_DifferenceEntropy	5		glszm_SmallAreaHighGrayLevelEmphasis	1					glrlm_GrayLevelNonUniformityNormalized	2		glrlm_GrayLevelNonUniformityNormalized	4
ngtdm_Coarseness	1		glcm_Autocorrelation	6		shape_Maximum2DDiameterRow	3		glcm_Autocorrelation	5		gldm_GrayLevelNonUniformity	1		gldm_GrayLevelNonUniformity	3		glcm_SumEntropy	3		glrlm_RunLengthNonUniformity	4								gldm_DependenceNonUniformityNormalized	1		gldm_GrayLevelNonUniformity	3
glcm_Imc1	1		glcm_InverseVariance	6		glcm_Imc1	3		glcm_InverseVariance	4		glcm_ClusterTendency	1		glcm_DifferenceEntropy	3		ngtdm_Complexity	2		ngtdm_Complexity	4
shape_Maximum2DDiameterRow	1		gldm_DependenceNonUniformityNormalized	6		glrlm_LongRunLowGrayLevelEmphasis	2		gldm_GrayLevelNonUniformity	4					glcm_MaximumProbability	3		gldm_GrayLevelNonUniformity	2		glszm_GrayLevelVariance	4
			glcm_Imc1	5		firstorder_Range	2		ngtdm_Complexity	3					glcm_Imc1	2		glrlm_GrayLevelNonUniformityNormalized	2		glcm_ClusterTendency	3
			glrlm_LongRunLowGrayLevelEmphasis	5		glcm_SumEntropy	1		firstorder_Uniformity	3					glszm_GrayLevelVariance	2		gldm_DependenceNonUniformityNormalized	1		gldm_GrayLevelNonUniformity	3
			gldm_GrayLevelNonUniformity	3		firstorder_Uniformity	1		gldm_DependenceNonUniformityNormalized	3					glcm_SumEntropy	1		glcm_InverseVariance	1		shape_Maximum2DDiameterRow	3
			gldm_LargeDependenceHighGrayLevelEmphasis	3		glcm_JointEnergy	1		shape_Maximum2DDiameterRow	3					ngtdm_Complexity	1		glcm_Id	1		ngtdm_Coarseness	2
			glcm_ClusterShade	3		glszm_GrayLevelVariance	1		glrlm_LongRunLowGrayLevelEmphasis	2								glcm_MaximumProbability	1		glcm_SumEntropy	1
			glszm_GrayLevelVariance	1		gldm_GrayLevelNonUniformity	1		glszm_SmallAreaLowGrayLevelEmphasis	2
			glcm_ClusterProminence	1					ngtdm_Coarseness	2
			glszm_SmallAreaLowGrayLevelEmphasis	1					glszm_LowGrayLevelZoneEmphasis	1
									glszm_LargeAreaHighGrayLevelEmphasis	1
									glcm_SumEntropy	1
									glcm_DifferenceEntropy	1
									glcm_ClusterProminence	1
									gldm_LargeDependenceHighGrayLevelEmphasis	1
